# Supplementary material for: Double trouble: a comprehensive study into unrelated genetic comorbidities in adult patients with Facioscapulohumeral Muscular Dystrophy Type I
Source: Eur J Hum Genet. 2025 Jan 7;33(8):1006–14. doi: 10.1038/s41431-024-01770-0 (PMC12322215; doi:10.1038/s41431-024-01770-0)
Supplement: Supplementary file 2 — Dataset 1 [file 41431_2024_1770_MOESM2_ESM.xlsx]

## Sheet: TOTAL DATA
Referebce PT	Category	Sex	D4Z4 RU	Age at onset	Age examination	Disease duration	FSHD score	Family	Subclassification	Comments	genetic
REF032	A1	M	2	10	36	26	13
REF050	A1	M	6	17	42	25	10
REF056	A1	M	4	20	37	17	12
REF057	A1	F	7	25	64	39	9
REF070	A1	M	3	15	32	17	10
REF085	A1	F	5	24	48	24	10
REF072	A1	F	4	29	58	29	11
REF002	A1	M	4	34	37	3	7
REF084	A1	F	6	35	41	6	5
REF099	A1	F	4	30	54	24	11
REF051	A1	F	6	35	67	32	8
REF049	A1	M	5	19	38	19	7
REF030	A1	F	6	36	61	25	11
REF033	A1	M	7	24	58	34	10
REF069	A1	F	6	17	29	12	11
REF100	A1	F	3	10	43	33	13
REF102	A1	M	7	25	57	32	10
REF083	A1	M	4	34	54	20	11
REF116	A1	F	4	31	65	34	9
REF128	A1	M	6	35	46	11	8
REF098	A1	M	3	14	34	20	13
REF103	A1	M	5	19	43	24	11
REF086	A1	F	7	25	71	46	10
REF101	A1	F	7	22	57	35	10
REF001	A2	F	3	26	45	19	9
REF071	A2	F	5	15	61	46	11
REF031	A2	M	5	20	57	37	13
REF003	A2	M	6	26	67	41	11
REF048	A2	F	7	27	65	38	10
REF052	A2	M	7	25	61	36	8
REF029	A2	M	6	37	47	10	7
REF082	A2	M	6	36	54	12	5
REF115	A2	F	6	20	43	23	8
REF129	A2	F	8	35	55	20	8
REF127	A2	M	7	40	65	25	5
REF097	A2	M	4	47	66	19	9
REF114	A2	M	8	25	43	18	7
REF068	A2	F	7	44	66	22	7
REF104	A2	M	4	15	37	22	9
REF081	A2	F	7	40	42	2	4
REF047	A2	F	6	16	37	21	8
REF004	A2	M	7	39	44	5	4
REF106	A2	F	8	25	48	23	7
REF117	A2	F	5	20	48	28	9
REF105	A2	M	5	18	48	30	10
REF113	A2	M	7	35	57	22	8
REF096	A2	F	7	47	59	12	5
REF013	A2	F	6	37	59	22	7
REF067	A2	M	5	18	64	46	10
REF006	A2	M	4	27	68	41	11
REF028	A2	M	9	56	60	4	3
REF087	A2	F	9	55	61	6	3
REF007	A2	M	7	48	67	19	5
REF111	A2	F	6	29	69	40	9
REF080	A2	F	8	47	59	12	5
REF046	A2	M	8	39	50	11	6
REF005	A2	F	6	25	46	21	7
REF089	A2	M	6	24	47	22	8
REF009	A2	F	9	53	59	3	4
REF112	A2	F	7	47	61	14	4
REF107	A2	M	7	35	62	27	6
REF126	A2	F	4	65	75	10	6
REF010	A2	M	4	65	74	9	6
REF066	A2	M	7	55	65	10	7
REF053	A2	M	6	27	45	18	8
REF095	A2	F	7	60	72	12	7
REF027	A2	M	6	15	39	24	8
REF088	A2	F	4	27	48	21	10
REF024	A2	M	5	18	48	30	10
REF075	A2	M	7	46	49	3	4
REF073	A2	F	7	56	61	5	5
REF054	A2	F	8	43	52	9	5
REF034	A2	M	5	32	41	9	6
REF008	A2	M	7	32	49	17	7
REF042	A2	M	7	25	47	22	7
REF059	A2	F	4	25	45	20	7
REF045	A2	M	4	17	46	29	9
REF079	A2	F	6	37	53	16	10
REF026	A2	F	9	60	75	15	7
REF061	A2	M	6	25	69	44	11
REF108	A2	F	6	25	63	28	7
REF093	A2	M	2	14	18	4	12
REF110	A2	F	2	13	19	6	12
REF125	A2	M	3	11	25	14	10
REF035	A2	F	3	12	30	18	11
REF012	A2	M	7	25	33	8	4
REF124	A2	F	7	28	43	15	6
REF109	A3	F	5	18	28	10	6
REF094	A3	M	6	18	37	19	7
REF055	A3	F	8	60	67	7	4	Family 3, I,2
REF074	A3	M	6	22	46	24	8
REF025	A3	M	7	25	37	22	5
REF044	A3	F	7	32	39	7	4	Family 6, II,1
REF078	A3	F	9	65	67	2	2
REF058	A3	M	9	50	62	12	4
REF077	A3	M	7	46	52	6	4
REF090	A3	M	6	36	41	5	6
REF011	A3	F	8	40	67	27	6
REF091	A3	M	8	37	64	27	6
REF043	A3	F	7	26	57	31	6
REF039	A3	F	8	23	43	20	5
REF130	A3	M	7	36	48	12	8
REF156	A3	F	6	22	61	39	9
REF121	A3	M	8	44	60	16	6
REF122	A3	F	10	49	59	10	4
REF036	A3	M	6	37	58	21	10
REF060	A3	F	5	29	47	18	7
REF154	A3	M	10	61	67	6	4
REF037	A3	F	5	27	46	19	8
REF118	A3	F	7	35	47	12	8
REF063	A3	M	5	22	38	16	8
REF016	A3	F	7	43	58	15	5	Family 11 II,2
REF020	A3	M	6	20	49	29	8
REF076	A3	M	6	18	29	11	5
REF119	B1	M	6	24	67	43	2
REF092	B1	F	8	34	72	38	3
REF014	B1	F	7	30	54	24	4
REF123	B1	M	9	20	26	6	2	Family 7 II,2
REF064	B1	M	8	30	37	7	2	Family 4 II,1
REF131	B2	F	10	65	65	.	1
REF142	B2	F	7	74	74	.	2
REF141	B2	M	6	63	63	.	1
REF021	C1	F	6	52	53	1	0
REF132	C1	F	7	55	62	7	0
REF065	C1	M	8	43	47	4	0
REF120	C1	F	10	67	71	4	0
REF022	C2	F	10	.	41	.	0	Family 9 II,1		myalgia, high CK
REF017	C2	M	8	.		.	0
REF040	C2	F	10	.	61	.	0	Family 9 I,2		myalgia high CK
REF038	C2	F	10	.	39	.	0	Family 1 II,2
REF023	D1	M	10	20	49	29	8	Family 1 II,1	A2+	Baldness, myotonia	DM1
REF015	D1	F	8	30	60	30	10	Family 2 I,2	A2+	Ptosis, respiratory insufficiency temporal muscle atrophy, distal weakness	DM1
REF062	D1	F	8	4	34	30	6	Family 2 II,2	A3+	Cognitive impairement, ptosis, dysmorphic features, myotonia	DM1
REF144	D1	M	8	30	45	15	7	Family 3 II,1	A2+	Distal weakness, myotonia (cataracte)	DM1
REF133	D1	F	8	40	65	25	12	Family 4 I, 2	A2+	Camptocormia, respiratory insufficiency, distal upper limb weakness	DM1
REF145	D1	M	8	20	32	12	7	Family 4 II,2	A3+	Cognitive impairement, myotonia, temporal muscle weakness	DM1
REF019	D1	M	7	60	72	12	8	Family 5 II,2	A3+	Calf hypetrophy, myotonia	DM2
REF137	D1	M	7	40	45	5	6	Family 6 II,2	A2+	Calf hypetrophy myotonia	DM2
REF139	D1	M	9	50	66	16	8	Family 7, I,1	A2+	Camptocormia, respiratory insufficiency, abolition of ROT, high CK	POLG1
REF149	D1	M	9	8	35	27	12	Family 8, II,1	A3+	Sensorineural hearing loss (??), weakness predominant in lower legs, migraine	MELAS
REF143	D1	M	10	15	39	24	10	Family 9 II,2	A2+	High CK values, Weakness predominant in lower legs	Calpain 3
REF041	D1	M	6	18	27	9	9	Family 10 II,2	A3+	Jerky involuntary mouvements	HD
REF018	D1	M	7	23	26	3	4	Family 11, II,1	A3+	Nistagmus, tremor, cerebellar ataxia (dysarthria)	CACNA1
REF134	D1	F	6	42	58	16	5	Family 10 I,2	A3+	Jerky involuntary mouvements
REF150	D1	F	7	45	72	27	9			diabetis/neuropathy
REF146	D1	F	6	30	63	33	9			diabetis/ neuropathy
REF136	D1	M	4	27	45	18	11			diabetis/neuropathy
REF148	D1	M	8	50	75	25	8			Narrow lumbar canal / involvement predominant in lower legs
REF152	D1	M	7	28	63	35	8			Ischemic cardiopathy
REF155	D1	M	5	23	57	34	8			Ischemic cardiopathy
REF157	D1	F	8	60	76	16	7			Narrow lumbar canal / involvement predominant in lower legs
REF140	D1	F	8	45	78	33	8			enphysema/ predominant respiratory involvement
REF138	D1	M	9	37	45	8	4			enphysema/ predominant respiratory involvement
REF153	D1	F	7	43	64	21	9		A3+	Ocular ptosis
REF147	D1	M	8	35	37	2	5		A2+	Ocular ptosis
REF151	D1	F	6	15	29	12	9		A3+	Pes cavus, ENMG Normal
REF135	D1	M	10	50	55	5	6		A3+	Dilated cardiomyopathy
